# Supplementary material for: Evaluation of the Infectious Potential of Neoparamoeba perurans Following Freshwater Bathing Treatments
Source: Microorganisms. 2021 Apr 29;9(5):967. doi: 10.3390/microorganisms9050967 (PMC8145359; doi:10.3390/microorganisms9050967)
Supplement: Supplementary file 1 [file microorganisms-09-00967-s001.zip]

Archive with 1 entries (1 files):
- microorganisms-1185869-SI.pdf
